# Supplementary material for: Mutation of Hydrophobic Residues in the C-Terminal Domain of the Marburg Virus Matrix Protein VP40 Disrupts Trafficking to the Plasma Membrane
Source: Viruses. 2020 Apr 24;12(4):482. doi: 10.3390/v12040482 (PMC7232359; doi:10.3390/v12040482)
Supplement: Supplementary file 1 [file viruses-12-00482-s001.zip]

Archive with 6 entries (4 files):
- viruses-746069-suppl/
- viruses-746069-suppl/EBOV_MARV_Loop.mp4
- viruses-746069-suppl/figure s1.tif
- viruses-746069-suppl/__MACOSX/
- viruses-746069-suppl/__MACOSX/._EBOV_MARV_Loop.mp4
- viruses-746069-suppl/__MACOSX/._PM analysis slide.tif
